# Supplementary material for: Bacillus sp. G2112 Detoxifies Phenazine-1-carboxylic Acid by N5 Glucosylation
Source: Molecules. 2024 Jan 25;29(3):589. doi: 10.3390/molecules29030589 (PMC10856480; doi:10.3390/molecules29030589)
Supplement: Supplementary file 1 [file molecules-29-00589-s001.zip]

Archive with 1 entries (1 files):
- molecules-2841599-supplementary.pdf
